# Supplementary material for: Luminescent/Temperature-Sensing Properties of Multifunctional Rare-Earth Upconversion Kevlar Nanofiber Composite under 1550 nm
Source: Nanomaterials (Basel). 2024 Apr 24;14(9):740. doi: 10.3390/nano14090740 (PMC11085643; doi:10.3390/nano14090740)
Supplement: Supplementary file 1 [file nanomaterials-14-00740-s001.zip]

Archive with 1 entries (1 files):
- nanomaterials-2952411-supplementary.pdf
